# Supplementary material for: Association of microRNA-34a rs2666433 (A/G) Variant with Systemic Lupus Erythematosus in Female Patients: A Case-Control Study
Source: J Clin Med. 2021 Oct 30;10(21):5095. doi: 10.3390/jcm10215095 (PMC8584584; doi:10.3390/jcm10215095)
Supplement: Supplementary file 1 [file jcm-10-05095-s001.zip]

Archive with 1 entries (1 files):
- jcm-1376108-supplementary.pdf
